# Supplementary material for: Reward enhances resilience to chronic social defeat stress in mice: Neural ECs and mGluR5 mechanism via neuroprotection in VTA and DRN
Source: Front Psychiatry. 2023 Feb 16;14:1084367. doi: 10.3389/fpsyt.2023.1084367 (PMC9978385; doi:10.3389/fpsyt.2023.1084367)
Supplement: Supplementary file 6 [file Data_Sheet_1.ZIP]

Archive with 16 entries (16 files):
- Figure 2.tif
- Figure 2.xlsx
- Forced swim test ( Immobility time ).sav
- Forced swim test ( Immobility time ).spv
- Forced swim test ( Latency to immobility time ).sav
- Forced swim test ( Latency to immobility time ).spv
- Number of attacks(times).sav
- Number of attacks(times).spv
- SI ratio - Corner zone.sav
- SI ratio - Corner zone.spv
- SI ratio - Interaction zone.sav
- SI ratio - Interaction zone.spv
- Sucrose Preference.sav
- Sucrose Preference.spv
- Time of attacks(s).sav
- Time of attacks(s).spv
