# Supplementary material for: Reward enhances resilience to chronic social defeat stress in mice: Neural ECs and mGluR5 mechanism via neuroprotection in VTA and DRN
Source: Front Psychiatry. 2023 Feb 16;14:1084367. doi: 10.3389/fpsyt.2023.1084367 (PMC9978385; doi:10.3389/fpsyt.2023.1084367)
Supplement: Supplementary file 6 [file Data_Sheet_1.ZIP › Figure 2.xlsx]

## Sheet: Attacks
Number of attacks(times)			Time of attacks(s)
Low Stress	High Stress		Low Stress	High Stress
8.67	9.68		112	157
7.05	14.24		106.546	138.5
7.24	16		101.454	176.5
6.86	7.89		110.909	182.1
6.52	8.78		100.636	129.8
7	9.97		92.4545	147.8
7.29	10.31		113.546	182.3
5.37	12.45		104.364	122.8
																																0.82	0.890609
																																0.73	0.629055
																																0.67	0.89393
																																0.69	0.798169
																																0.38	0.566569
																																0.68	0.874737
																																0.84	0.796996
																																0.9

## Sheet: Weight
Weight(g)
Before			After
Low Stress	High Stress	Control	Low Stress	High Stress	Control
23.35	23.84	26.01	22.53	21.85	29.22
24.32	23.64	23.55	21.52	18.73	23.35
25.11	25.89	25.48	22.27	25.47	27.94
25.69	26.15	24.31	20.7	24.74	25.68
26.36	25.67	26.73	25.82	27.52	26.53
25.33	24.58	24.96	26.18	24.59	25.14
25.01	25.53	23.09	26.84	25.98	27.01
26.89	25.01	26.55	27.75	25.73	27.56
	26.9	24.83		23.27	27.02
	25.89	26.37		26.61	27.44
	27.53	24.9		28.86	28.11
	25.19	25.18		26.54	27.91
	25.32	25.16		25.77	26.63
	24.65	24.55		21.69	26.68
	23.07	25.61		17.86	27.67
	23.73	26.72		18.77	23.55
	26.86	25.62		27.24	27.88
	24.51	23.78		18.36	26.89
	24.58	24.27		18.79	26.1
	23.92	24.12		20.71	27.47
	24.13	23.96		17.96	25.43
	24.75	19.02		16.29	20.74
	25.23	19.88		25.1	21.68
	26.46	26.04		24.8	27.16
	24.15	22.98		20.55	22.79
	24.88	27.64		25.45	28.25
	24.35	22.61		18.32	25.23
	24.9			24.44
	23.53			19.25
	23.3			22.59

## Sheet: Behavior test
SI ratio - Interaction zone					SI ratio - Corner zone					Forced swim test ( Immobility time ）					Forced swim test ( Latency to immobility time ）					Sucrose Preference
Low stress	High stress	Control			Low	High	Control			Low	High	Control			Low	High	Control			Low	High	Control
0.686486	0.613221	1.20164			4.66258	0.613065	0.92891			59.3	98.6	40.8			0	3.6	6.8			0.72	0.84	0.8
1.08252	0.225102	1.41954			0.270073	2.3609	0.461539			14.9	101.8	7.9			57.5	22.7	23.8			0.69	0.74	0.8
0.93612	0.345544	1.1047			1.23404	6.00926	1.88785			41.7	42.2	68.4			19.7	41.8	0			0.61	0.78	0.83
0.754733	0.61747	1.26541			0	4.52941	0			12.6	157.7	76.7			9.3	3.8	62.4			0.64	0.76	0.71
1.05116	0.328059	1.0142			0	2.51892	0			118.8	100.1	111			0	30.9	2.3			0.9	0.78	0.82
0.587395	0.00915033	1.07063			0	3.70051	0			83.2	168	25.1			36.7	0	2.3			0.91	0.85	0.82
0.394146	0.0789474	1.04066			0	8.18095	0			125	114.4	59.9			0	0.8	11.8			0.85	0.75	0.76
0.985981	0.0758048	1.47143			0	11.1111	0.5				123.9	108				0	9.7				0.74	0.88
	0.978182	1.47559				0.461326	0.0588235				96.6	71.6				0	26.6				0.68	0.69
	0	0.0900798				8.88679	0				88	78.4				0	8.9				0.63	0.87
	1.08234	1.70865				0.304175	0.092				103.2	75.4				38.4	14.9				0.74	0.83
	0	1.15676				0	2.61333				46.2					31.9					0.68
	1.2574	1.16407				0.0290698	0				107.2					5.3					0.73
	0.991015	0.981982				0	0.401826
	0.295253	1.21592				0	0.507042
						11.7143
