# Supplementary material for: Reward enhances resilience to chronic social defeat stress in mice: Neural ECs and mGluR5 mechanism via neuroprotection in VTA and DRN
Source: Front Psychiatry. 2023 Feb 16;14:1084367. doi: 10.3389/fpsyt.2023.1084367 (PMC9978385; doi:10.3389/fpsyt.2023.1084367)
Supplement: Supplementary file 7 [file Data_Sheet_2.ZIP]

Archive with 30 entries (28 files):
- Figure 3.tif
- Figure 3.xlsx
- Under High stress/
- Under High stress/Forced swim test ( Immobility time ).sav
- Under High stress/Forced swim test ( Immobility time ).spv
- Under High stress/Forced swim test (Immobility   Latency).sav
- Under High stress/Forced swim test (Immobility   Latency).spv
- Under High stress/SI ratio - Corner zone.sav
- Under High stress/SI ratio - Corner zone.spv
- Under High stress/SI ratio - Interaction zone.sav
- Under High stress/SI ratio - Interaction zone.spv
- Under High stress/Sucrose Preference.sav
- Under High stress/Sucrose Preference.spv
- Under Low stress/
- Under Low stress/Forced swim test ( Immobility time ).sav
- Under Low stress/Forced swim test ( Immobility time ).spv
- Under Low stress/Forced swim test ( Immobility time )(Reward - No reward).sav
- Under Low stress/Forced swim test ( Immobility time )(Reward - No reward).spv
- Under Low stress/Forced swim test (Immobility Latency ).sav
- Under Low stress/Forced swim test (Immobility Latency ).spv
- Under Low stress/SI ratio - Corner zone.sav
- Under Low stress/SI ratio - Corner zone.spv
- Under Low stress/SI ratio - Corner zone(Reward - No reward).sav
- Under Low stress/SI ratio - Corner zone(Reward - No reward).spv
- Under Low stress/SI ratio - Interaction zone.sav
- Under Low stress/SI ratio - Interaction zone.spv
- Under Low stress/SI ratio - Interaction zone(Reward - No reward).sav
- Under Low stress/SI ratio - Interaction zone(Reward - No reward).spv
- Under Low stress/Sucrose Preference.sav
- Under Low stress/Sucrose Preference.spv
