# Supplementary material for: Reward enhances resilience to chronic social defeat stress in mice: Neural ECs and mGluR5 mechanism via neuroprotection in VTA and DRN
Source: Front Psychiatry. 2023 Feb 16;14:1084367. doi: 10.3389/fpsyt.2023.1084367 (PMC9978385; doi:10.3389/fpsyt.2023.1084367)
Supplement: Supplementary file 7 [file Data_Sheet_2.ZIP › Figure 3.xlsx]

## Sheet: Weight
Weight(g)
Before					After
High stress with reward	High stress without reward	Low stress with reward	Low strss without reward	Control	High stress with reward	High stress without reward	Low stress with reward	Low strss without reward	Control
23.27	23.84	23.3	23.35	26.01	25.46	21.85	25.27	22.53	29.22
23.83	23.64	23.85	24.32	23.55	25.76	18.73	23.45	21.52	23.35
25.39	25.89	25.25	25.11	25.48	26.06	25.47	23.26	22.27	27.94
26.61	26.15	25.62	25.69	24.31	27.92	24.74	23.18	20.7	25.68
24.78	25.67	25.83	26.36	26.73	25.03	27.52	27.25	25.82	26.53
23.91	24.58	26.25	25.33	24.96	26.12	24.59	26.26	26.18	25.14
26.59	25.53	27.61	25.01	23.09	28.31	25.98	28.97	26.84	27.01
26.74	25.01	24.28	26.89	26.55	27.65	25.73	25.71	27.75	27.56
26.8	26.9	24.82		24.83	20.73	23.27	25.47		27.02
24.43	25.89	26.6		26.37	23.76	26.61	25.89		27.44
26.12	27.53	24.93		24.9	25.94	28.86	24.89		28.11
24.01	25.19	25.16		25.18	18.38	26.54	26.73		27.91
24.83	25.32	28.03		25.16	23.2	25.77	27.92		26.63
23.37	24.65	26.97		24.55	22.91	21.69	27.73		26.68
24.69	23.07	24.78		25.61	20.16	17.86	27.73		27.67
26.83	23.73	25.85		26.72	27.7	18.77	25.11		23.55
25.53	26.86			25.62	23	27.24	27.16		27.88
24.84	24.51			23.78	20.82	18.36			26.89
24.61	24.58			24.27	24.04	18.79			26.1
24.67	23.92			24.12	17.31	20.71			27.47
25.03	24.13			23.96	19.4	17.96			25.43
24.35	24.75			19.02	23.25	16.29			20.74
24.61	25.23			19.88	20.55	25.1			21.68
26.76	26.46			26.04	25.95	24.8			27.16
24.75	24.15			22.98	20.3	20.55			22.79
25.61	24.88			27.64	24.41	25.45			28.25
24.68	24.35			22.61	23.42	18.32			25.23
25.36	24.9				22.68	24.44
23.85	23.53				18.51	19.25
23.13	23.3				19.27	22.59
21.97					19.32
25.58					20.83
25.16					23.14
24.88					23.77
28.23					28.75
25.1					25.86
28.21					29.74
28.49					21.33

## Sheet: Behavior Test
Under high stress intencity
	SI ratio - Interaction zone					SI ratio - Corner zone					Forced swim test ( Immobility time ）					Forced swim test (Immobility Latency）					Sucrose Preference
	Reward	No Reward	Control			Reward	No Reward	Control			Reward	No Reward	Control			Reward	No Reward	Control			Reward	No Reward	Control
	0.96748	0.613221	1.20164			2.12987	0.613065	0.92891			50.2	98.6	40.8			0	3.6	6.8			0.66	0.84	0.8
	0.914102	0.225102	1.41954			0	2.3609	0.461539			48	101.8	7.9			30.3	22.7	23.8			0.59	0.74	0.8
	1.04343	0.345544	1.1047			0.662162	6.00926	1.88785			59.7	42.2	68.4			28	41.8	0			0.7	0.78	0.83
	0.843558	0.61747	1.26541			0.325581	4.52941	0			10.1	157.7	76.7			14.1	3.8	62.4			0.66	0.76	0.71
	0.849299	0.328059	1.0142			0.557692	2.51892	0			87.9	100.1	111			4	30.9	2.3			0.91	0.78	0.82
	1.35862	0.00915033	1.07063			0.165714	3.70051	0			71.4	168	25.1			0	0	2.3			0.66	0.85	0.82
	0.437561	0.0789474	1.04066			0	8.18095	0			53.6	114.4	59.9			4.4	0.8	11.8			0.89	0.75	0.76
	0.79952	0.0758048	1.47143			0.513619	11.1111	0.5			55.5	123.9	108			7.1	0	9.7			0.88	0.74	0.88
	1.71154	0.978182	1.47559			0	0.461326	0.0588235			40.7	96.6	71.6			136.3	0	26.6			0.89	0.68	0.69
	0.796214	0	0.0900798			0	8.88679	0			61.6	88	78.4			0	0	8.9			0.57	0.63	0.87
	0	1.30194	1.70865			0	0.304175	0.092			49.1	103.2	75.4			16.1	38.4	14.9			0.78	0.74	0.83
	1.5529	1.08234	1.15676			0.706667	0	2.61333			4.8	46.2				84.1	31.9				0.77	0.68
	0.887967	0	1.16407			3.21538	0.0290698	0			113.6	107.2				44.3	5.3				0.81	0.73
	1.03632	1.2574	0.981982			0	0	0.401826
	0.986699	0.991015	1.21592			0	0	0.507042
		0.295253					11.7143
Under low stress intencity
	SI ratio - Interaction zone					SI ratio - Corner zone					Forced swim test ( Immobility time ）					Forced swim test (Immobility Latency ）					Sucrose Preference
	Reward	No Reward	Control			Reward	No Reward	Control			Reward	No Reward	Control			Reward	No Reward	Control			Reward	No Reward	Control
	1.09286	0.686486	1.20164			0.429752	4.66258	0.92891			5.9	59.3	40.8			0	0	6.8			0.67	0.72	0.8
	1.41716	1.08252	1.41954			0.0839161	0.270073	0.461539			105.3	14.9	7.9			57.5	29.5	23.8			0.67	0.69	0.8
	1.92496	0.93612	1.1047			0.344828	1.23404	1.88785			65.5	41.7	68.4			19.7	9.3	0			0.67	0.61	0.83
	0.726136	0.754733	1.26541			0.806061	0	0			66.7	12.6	76.7			9.3	9.2	62.4			0.6	0.64	0.71
	0.762125	1.05116	1.0142			0	0	0			121.7	118.8	111			0	0	2.3			0.62	0.9	0.82
	1.16694	0.587395	1.07063			0	0	0			114.2	83.2	25.1			36.7	41	2.3			0.81	0.91	0.82
	1	0.394146	1.04066			0	0	0			117.2	125	59.9			0	0	11.8			0.89	0.85	0.76
	1.14376	0.985981	1.47143			0	0	0.5			100.1		108			33		9.7			0.89		0.88
			1.47559					0.0588235					71.6					26.6					0.69
			0.0900798					0					78.4					8.9					0.87
			1.70865					0.092					75.4					14.9					0.83
			1.15676					2.61333
			1.16407					0
			0.981982					0.401826
			1.21592					0.507042
	SI ratio - Interaction zone（Reward - No reward）					SI ratio - Corner zone（Reward - No reward）					Forced swim test ( Immobility time ）（Reward - No reward）
	Low	High				Low	High				Low	High
	0.406379	0.354259				4.23283	-1.5168				53.4	48.4
	0.334632	0.688999				0.186157	2.3609				-90.4	53.8
	-0.0285969	0.69789				0.889215	5.3471				-23.8	-17.5
	-0.289032	0.226088				-0.806061	4.20383				-54.1	147.6
	0.579541	0.52124				0	1.96123				-2.9	12.2
	0.605854	1.34947				0	3.53479				-31	96.6
	0.157784	0.358614				0	8.18095				7.8	60.8
	0.157784	0.723715				0	10.5975					68.4
		0.733357					0.461326					55.9
		0.796214					8.88679					26.4
		0.470561					0.304175					54.1
		0.887967					-0.706667					41.4
		0.741069					-3.18632					-6.4
		-0.00431636					0
							11.7143
