# Supplementary material for: Reward enhances resilience to chronic social defeat stress in mice: Neural ECs and mGluR5 mechanism via neuroprotection in VTA and DRN
Source: Front Psychiatry. 2023 Feb 16;14:1084367. doi: 10.3389/fpsyt.2023.1084367 (PMC9978385; doi:10.3389/fpsyt.2023.1084367)
Supplement: Supplementary file 8 [file Data_Sheet_3.ZIP]

Archive with 16 entries (14 files):
- Figure 4.tif
- Figure 4.xlsx
- qPCR/
- qPCR/D1  in DRN.spv
- qPCR/D1 in DRN.spv.sav
- qPCR/D1 in VTA.sav
- qPCR/D1 in VTA.spv
- qPCR/D2 in DRN.sav
- qPCR/D2 in DRN.spv
- qPCR/D2 in VTA.sav
- qPCR/D2 in VTA.spv
- WB/
- WB/TH in DRN.sav
- WB/TH in DRN.spv
- WB/TH in VTA.sav
- WB/TH in VTA.spv
