# Supplementary material for: Reward enhances resilience to chronic social defeat stress in mice: Neural ECs and mGluR5 mechanism via neuroprotection in VTA and DRN
Source: Front Psychiatry. 2023 Feb 16;14:1084367. doi: 10.3389/fpsyt.2023.1084367 (PMC9978385; doi:10.3389/fpsyt.2023.1084367)
Supplement: Supplementary file 8 [file Data_Sheet_3.ZIP › Figure 4.xlsx]

## Sheet: qPCR
D1/GAPDH
DRN					VTA
	Reward	No Reward	Control			Reward	No Reward	Control
	0.0610841	0.0641465	0.998			0.842364	0.758655	0.97
	0.0597406	0.0763277	0.92			0.925385	0.721802	0.96
	0.0665185	0.0546438	0.97			0.808564	0.810048	0.954
	0.0725405	0.0664686	0.96			0.623504	0.530487	0.903
	0.0685025	0.0596227	0.954			0.895366	0.751529	0.911
	0.0685025	0.0596227	0.903			0.673713	0.463636	0.903
D2/GAPDH
DRN					VTA
	Reward	No Reward	Control			Reward	No Reward	Control
	1.98805	0.905057	0.92			1.64196	1.10098	0.92
	1.75823	0.898212	0.97			1.68172	1.12805	0.97
	1.93977	0.952784	0.96			1.65819	1.061	0.96
	2.11281	0.874896	0.954			1.64196	1.10098	0.92
	2.29273	0.983375	0.903			1.68172	1.12805	0.97
	1.85859	0.899575	0.911			1.65819	1.061	0.96

## Sheet: WB
TH/GAPDH
DRN					VTA
	Reward	No Reward	Control			Reward	No Reward	Control
	0.759396	0.5483	0.983771			1.06476	0.610913	1.54393
	0.442504	0.339156	0.747558			0.801294	0.505027	1.10292
	0.525884	0.347574	0.795131			1.38782	0.547956	1.10865
	1.12006	0.229357	0.839069			0.783832	0.300598	0.89097
						0.51724	0.405799	0.985901
						0.785607	0.614262	1.31651
