# Supplementary material for: Reward enhances resilience to chronic social defeat stress in mice: Neural ECs and mGluR5 mechanism via neuroprotection in VTA and DRN
Source: Front Psychiatry. 2023 Feb 16;14:1084367. doi: 10.3389/fpsyt.2023.1084367 (PMC9978385; doi:10.3389/fpsyt.2023.1084367)
Supplement: Supplementary file 9 [file Data_Sheet_4.ZIP]

Archive with 29 entries (26 files):
- Figure 5.tif
- Figure 5.xlsx
- LC-MS/
- LC-MS/2-AG in DRN.sav
- LC-MS/2-AG in DRN.spv
- LC-MS/2-AG in VTA.sav
- LC-MS/2-AG in VTA.spv
- LC-MS/AEA in DRN.sav
- LC-MS/AEA in DRN.spv
- LC-MS/AEA in VTA.sav
- LC-MS/AEA in VTA.spv
- qPCR/
- qPCR/CB1 in DRN.sav
- qPCR/CB1 in DRN.spv
- qPCR/CB1 in VTA.sav
- qPCR/CB1 in VTA.spv
- qPCR/mGluR5 in DRN.sav
- qPCR/mGluR5 in DRN.spv
- qPCR/mGluR5 in VTA.sav
- qPCR/mGluR5 in VTA.spv
- WB/
- WB/CB1 in DRN.sav
- WB/CB1 in DRN.spv
- WB/CB1 in VTA.sav
- WB/CB1 in VTA.spv
- WB/mGluR5 in DRN.sav
- WB/mGluR5 in DRN.spv
- WB/mGluR5 in VTA.sav
- WB/mGluR5 in VTA.spv
