# Supplementary material for: Reward enhances resilience to chronic social defeat stress in mice: Neural ECs and mGluR5 mechanism via neuroprotection in VTA and DRN
Source: Front Psychiatry. 2023 Feb 16;14:1084367. doi: 10.3389/fpsyt.2023.1084367 (PMC9978385; doi:10.3389/fpsyt.2023.1084367)
Supplement: Supplementary file 9 [file Data_Sheet_4.ZIP › Figure 5.xlsx]

## Sheet: qPCR
mGluR5
DRN					VTA
	Reward	No Reward	Control			Reward	No Reward	Control
	0.961521	0.677203	1			1.77522	0.694519	1
	0.969693	0.663122	0.98			2.42339	0.566623	0.97
	0.932936	0.676858	0.88			2.01084	0.479061	0.96
	0.92	0.57	0.89			0.928795	0.571972	0.89
	0.87	0.6	0.96			0.730729	0.531658	0.93
	0.78	0.63	1.03			0.809084	0.403695	0.93
						1.18203	0.57774	0.96
						0.839176	0.422854	0.95
						1.08214	0.478974	0.97
CB1
DRN					VTA
	Reward	No Reward	Control			Reward	No Reward	Control
	1.16953	0.522901	1			3.75818	0.373284	1
	1.06317	0.318522	0.87			4.81662	0.407211	0.98
	1.13105	0.243999	0.92			3.51807	0.248011	0.9
	0.506692	0.254039	0.98			0.871214	0.605286	0.85
	0.711537	0.202408	0.88			0.788328	0.423876	1
	0.532213	0.264205	0.96			0.854429	0.466958	0.93
						1.2937	0.671312	0.89
						1.08997	0.569091	1
						1.14917	0.529875	0.93

## Sheet: WB
mGluR5
DRN					VTA
	Reward	No Reward	Control			Reward	No Reward	Control
	1.77814	1.47153	1.45307			0.714768	0.49267	0.606597
	1.48833	0.900478	1.33364			0.851024	0.549712	0.52646
	1.34888	0.749908	1.948			1.17329	0.765875	0.745126
	1.15563	0.947949	1.36208			0.911784	0.70083	0.571338
	1.07061	0.84738	1.07127			1.01495	0.674978	1.05131
	1.14034	0.868431	1.79971			0.928429	0.795809	0.777318
CB1
DRN					VTA
	Reward	No Reward	Control			Reward	No Reward	Control
	1.26523	1.08445	1.10729			1.1231	1.08078	1.13757
	1.15288	0.689079	0.834421			0.907895	0.871853	1.01983
	1.92665	1.22219	0.930425			1.4045	1.20733	1.9865
	1.16978	0.917162	0.950741			0.842033	1.17896	1.03298
	0.774157	0.957712	1.36042			0.808692	0.736572	0.780824
	0.962136	0.875718	1.15047			0.775213	0.516593	0.714692

## Sheet: LC-MS
2-AG
DRN					VTA
	Reward	No Reward	Control			Reward	No Reward	Control
	10.6	10.02	12.13			18.42	18.44	13.62
	12.55	7.24	17.51			29.66	16.32	15.83
	10.49	8.84	7.59			26.52	8.85	15.71
	28.51	7.18	9.21			22.8	8.96	10.15
	24.01	8.18	9.49				12.24	18.59
			8.99
			9.76
AEA
DRN					VTA
	Reward	No Reward	Control			Reward	No Reward	Control
	221.88	262.025	331.949			318.034	408.741	543.462
	224.113	282.294	311.791			367.659	463.512	595.109
	208.433	233.721	256.993			359.52	388.05	459.813
	206.84	238.909	289.791			453.983	363.973	336.84
	295.588	237.374	271.83			414.651	389.256	389.961
	208.851	209.971	239.578			498.907	387.527	345.866
		245.97						321.634
