# Supplementary material for: Reward enhances resilience to chronic social defeat stress in mice: Neural ECs and mGluR5 mechanism via neuroprotection in VTA and DRN
Source: Front Psychiatry. 2023 Feb 16;14:1084367. doi: 10.3389/fpsyt.2023.1084367 (PMC9978385; doi:10.3389/fpsyt.2023.1084367)
Supplement: Supplementary file 10 [file Data_Sheet_5.ZIP › Figure 6.xlsx]

## Sheet: Sheet1
Sucrose Preference
	URB-597	AM251	Control
	0.88	0.65	0.81
	0.76	0.55	0.67
	0.66	0.35	0.67
	0.79	0.49	0.91
	0.6		0.8
	0.63		0.66
	0.62		0.63
SI ratio - Interaction zone
	URB-597	AM251	Control
	1.42	0.2	0.95
	1.24	0.95	0.9
	1.36	0	0.97
	0.89	0.23	1.16
	0.64	0.57	0.68
	2.5		1.38
	0.73		1.3
			1.22
SI ratio - Corner zone
	URB-597	AM251	Control
	1.1831	5.03311	3.09877
	3.14563	3.79817	0.852632
	0	11.0278	0.290076
	0.142857	12.9434	0.311111
	5.83721	0	0.117517
	0		0.351351
	0		0.834862
			0.183908
Forced swim test ( Immobility time ）	URB-597	AM251	Control
	23.1	55.3	116.1
	128.4	77.9	79.2
	45.8	34.8	69.2
	95.5	57.4	39
	62.4
Forced swim test ( Immobility Latency ）
	URB-597	AM251	Control
	0	24.6	22.1
	2	0	1.4
	16.8	9.1	12.5
	42.4	30	9.4
	5.9
