# Supplementary material for: Reward enhances resilience to chronic social defeat stress in mice: Neural ECs and mGluR5 mechanism via neuroprotection in VTA and DRN
Source: Front Psychiatry. 2023 Feb 16;14:1084367. doi: 10.3389/fpsyt.2023.1084367 (PMC9978385; doi:10.3389/fpsyt.2023.1084367)
Supplement: Supplementary file 11 [file Data_Sheet_6.ZIP]

Archive with 15 entries (12 files):
- CB1/
- CB1/CB1 1-1.tif
- CB1/CB1 1-2.tif
- CB1/CB1 1-3_.png
- CB1/CB1 1-3_wps图片_3.png
- GAPDH/
- GAPDH/GAPDH 1-1.tif
- GAPDH/GAPDH 1-2.png
- GAPDH/GAPDH 1-3.png
- GAPDH/WPS图片编辑.png
- mGluR5/
- mGluR5/mGluR5 1-1.tif
- mGluR5/mGluR5 1-2.tif
- mGluR5/mGluR5 1-3.tif
- mGluR5/WPS图片编辑.png
