# Supplementary material for: Reward enhances resilience to chronic social defeat stress in mice: Neural ECs and mGluR5 mechanism via neuroprotection in VTA and DRN
Source: Front Psychiatry. 2023 Feb 16;14:1084367. doi: 10.3389/fpsyt.2023.1084367 (PMC9978385; doi:10.3389/fpsyt.2023.1084367)
Supplement: Supplementary file 12 [file Data_Sheet_7.ZIP]

Archive with 9 entries (7 files):
- GAPDH/
- GAPDH/1.png
- GAPDH/2.tif
- GAPDH/3.png
- GAPDH/4.png
- TH/
- TH/TH 1-1.png
- TH/TH 1-2.png
- TH/TH.tif
